# Supplementary material for: Minimally Invasive Versus Open Pancreaticoduodenectomy for Distal Cholangiocarcinoma: An Updated Disease-Specific Systematic Review and Meta-Analysis
Source: Cancers (Basel). 2026 Apr 22;18(9):1328. doi: 10.3390/cancers18091328 (PMC13162705; doi:10.3390/cancers18091328)
Supplement: Supplementary file 1 [file cancers-18-01328-s001.zip]

Archive with 2 entries (2 files):
- cancers-4254693-supplementary.pdf
- PRISMA_2020_checklist.pdf
